# Supplementary material for: Predicting gene expression from histone modifications with self-attention based neural networks and transfer learning
Source: Front Genet. 2022 Dec 14;13:1081842. doi: 10.3389/fgene.2022.1081842 (PMC9797047; doi:10.3389/fgene.2022.1081842)
Supplement: Supplementary file 1 [file Table1.XLSX]

## Sheet: Sheet1
EG ID	full name of EG ID
E003	H1_Cell_Line
E004	H1_BMP4_Derived_Mesendoderm_Cultured_Cells
E005	H1_BMP4_Derived_Trophoblast_Cultured_Cells
E006	H1_Derived_Mesenchymal_Stem_Cells
E007	H1_Derived_Neuronal_Progenitor_Cultured_Cells
E011	hESC_Derived_CD184+_Endoderm_Cultured_Cells
E012	hESC_Derived_CD56+_Ectoderm_Cultured_Cells
E013	hESC_Derived_CD56+_Mesoderm_Cultured_Cells
E016	HUES64_Cell_Line
E024	4star
E027	Breast_Myoepithelial_Cells
E028	Breast_vHMEC
E037	CD4_Memory_Primary_Cells
E038	CD4_Naive_Primary_Cells
E047	CD8_Naive_Primary_Cells
E050	Mobilized_CD34_Primary_Cells_Female
E053	Neurosphere_Cultured_Cells_Cortex_Derived
E054	Neurosphere_Cultured_Cells_Ganglionic_Eminence_Derived
E055	Penis_Foreskin_Fibroblast_Primary_Cells_skin01
E056	Penis_Foreskin_Fibroblast_Primary_Cells_skin02
E057	Penis_Foreskin_Keratinocyte_Primary_Cells_skin02
E058	Penis_Foreskin_Keratinocyte_Primary_Cells_skin03
E059	Penis_Foreskin_Melanocyte_Primary_Cells_skin01
E061	Penis_Foreskin_Melanocyte_Primary_Cells_skin03
E062	Peripheral_Blood_Mononuclear_Primary_Cells
E065	Aorta
E066	Adult_Liver
E070	Brain_Germinal_Matrix
E071	Brain_Hippocampus_Middle
E079	Esophagus
E082	Fetal_Brain_Female
E084	Fetal_Intestine_Large
E085	Fetal_Intestine_Small
E087	Pancreatic_Islets
E094	Gastric
E095	Left_Ventricle
E096	Lung
E097	Ovary
E098	Pancreas
E100	Psoas_Muscle
E104	Right_Atrium
E105	Right_Ventricle
E106	Sigmoid_Colon
E109	Small_Intestine
E112	Thymus
E113	Spleen
E114	A549
E116	GM12878
E117	HELA
E118	HEPG2
E119	HMEC
E120	HSMM
E122	HUVEC
E123	K562
E127	NHEK
E128	NHLF
All of these above information were obtained from https://egg2.wustl.edu/roadmap/data/byDataType/rna/expression/EG.name.txt
